# Supplementary material for: Bacterial Diversity and Antimicrobial Resistance of Microorganisms Isolated from Teat Cup Liners in Dairy Farms in Shandong Province, China
Source: Animals (Basel). 2024 Jul 25;14(15):2167. doi: 10.3390/ani14152167 (PMC11311105; doi:10.3390/ani14152167)
Supplement: Supplementary file 1 [file animals-14-02167-s001.zip]

Archive with 1 entries (1 files):
- animals-3077785-SI.pdf
